# Supplementary material for: Intratumoral genetic heterogeneity in metastatic melanoma is accompanied by variation in malignant behaviors
Source: BMC Med Genomics. 2013 Oct 11;6:40. doi: 10.1186/1755-8794-6-40 (PMC3852494; doi:10.1186/1755-8794-6-40)
Supplement: Additional file 7: Table S2 — Is an Excel file containing GSEA results from comparing the clones in each cluster shown in Figure 8A. [file 1755-8794-6-40-S7.xls]

## Sheet: Clones 1,5,6
Gene sets significantly enriched in Clones 1,5,6 relative to all other clones
Gene set name	Normalized enrichment Score	P-value	FDR
GINESTIER_BREAST_CANCER_ZNF217_AMPLIFIED_DN	2.36912	0	0
EINAV_INTERFERON_SIGNATURE_IN_CANCER	2.15545	0	0
ACEVEDO_LIVER_TUMOR_VS_NORMAL_ADJACENT_TISSUE_DN	2.14675	0	0
BROWNE_INTERFERON_RESPONSIVE_GENES	2.09957	0	0
SENGUPTA_EBNA1_ANTICORRELATED	2.07909	0	0
DACOSTA_UV_RESPONSE_VIA_ERCC3_UP	2.07384	0	0.000203657
HUPER_BREAST_BASAL_VS_LUMINAL_DN	2.06538	0	0.000181029
NIKOLSKY_BREAST_CANCER_16P13_AMPLICON	2.05772	0	0.000162926
FERREIRA_EWINGS_SARCOMA_UNSTABLE_VS_STABLE_DN	2.05425	0	0.000222233
GARY_CD5_TARGETS_UP	2.04052	0	0.000270848
MILI_PSEUDOPODIA_HAPTOTAXIS_DN	2.03861	0	0.000250013
BENNETT_SYSTEMIC_LUPUS_ERYTHEMATOSUS	2.03175	0	0.000405929
REACTOME_SEMA3A_PLEXIN_REPULSION_SIGNALING_BY_INHIBITING_INTEGRIN_ADHESION	2.01855	0	0.000759685
MILI_PSEUDOPODIA_CHEMOTAXIS_DN	2.00782	0	0.000917585
KRIGE_AMINO_ACID_DEPRIVATION	1.99725	0	0.00100558
ACEVEDO_LIVER_CANCER_DN	1.99723	0	0.00094971
KEGG_LYSOSOME	1.98658	0	0.00145422
GINESTIER_BREAST_CANCER_20Q13_AMPLIFICATION_DN	1.97941	0	0.00166414
LAIHO_COLORECTAL_CANCER_SERRATED_DN	1.96812	0	0.00205132
TSAI_RESPONSE_TO_RADIATION_THERAPY	1.95163	0	0.00306833
ST_TUMOR_NECROSIS_FACTOR_PATHWAY	1.9492	0	0.00311282
KEGG_OTHER_GLYCAN_DEGRADATION	1.94916	0	0.00298312
SOTIRIOU_BREAST_CANCER_GRADE_1_VS_3_DN	1.94424	0	0.00328533
GENTILE_UV_LOW_DOSE_UP	1.93864	0	0.00356356
ACEVEDO_NORMAL_TISSUE_ADJACENT_TO_LIVER_TUMOR_DN	1.9274	0	0.00424476
RADAEVA_RESPONSE_TO_IFNA1_UP	1.91795	0	0.004647
ZHANG_INTERFERON_RESPONSE	1.91491	0	0.00482421
GENTILE_UV_LOW_DOSE_DN	1.91313	0	0.00485508
BOWIE_RESPONSE_TO_TAMOXIFEN	1.91134	0	0.00480384
REACTOME_A_THIRD_PROTEOLYTIC_CLEAVAGE_RELEASES_NICD	1.90984	0	0.00473054
BLUM_RESPONSE_TO_SALIRASIB_UP	1.90201	0	0.00532545
ZHAN_MULTIPLE_MYELOMA_CD1_VS_CD2_UP	1.89697	0	0.00561928
BIDUS_METASTASIS_DN	1.89516	0	0.00562075
KEGG_NOTCH_SIGNALING_PATHWAY	1.88738	0	0.00613982
KRIGE_RESPONSE_TO_TOSEDOSTAT_24HR_UP	1.88601	0	0.00617136
DACOSTA_UV_RESPONSE_VIA_ERCC3_COMMON_UP	1.88472	0	0.00620016
POOLA_INVASIVE_BREAST_CANCER_DN	1.86952	0	0.00817235
REACTOME_NRIF_SIGNALS_CELL_DEATH_FROM_THE_NUCLEUS	1.86322	0	0.00880028
TARTE_PLASMA_CELL_VS_PLASMABLAST_UP	1.86206	0	0.00874385
GRANDVAUX_IFN_RESPONSE_NOT_VIA_IRF3	1.86202	0.00188679	0.00853566
TAKEDA_TARGETS_OF_NUP98_HOXA9_FUSION_3D_UP	1.86009	0	0.00875185
HELLEBREKERS_SILENCED_DURING_TUMOR_ANGIOGENESIS	1.85358	0	0.00966269
ONDER_CDH1_TARGETS_1_UP	1.85313	0	0.00953743
REACTOME_NOTCH_HLH_TRANSCRIPTION_PATHWAY	1.84046	0	0.0116642
SANCHEZ_MDM2_TARGETS	1.83843	0	0.011916
MULLIGHAN_MLL_SIGNATURE_1_UP	1.83342	0	0.0128228
OUELLET_CULTURED_OVARIAN_CANCER_INVASIVE_VS_LMP_DN	1.83009	0	0.0132922
BHATI_G2M_ARREST_BY_2METHOXYESTRADIOL_DN	1.82846	0	0.013415
VALK_AML_CLUSTER_9	1.82812	0	0.0132156
AMIT_EGF_RESPONSE_480_HELA	1.82674	0	0.0134154
REACTOME_SIGNALING_BY_NOTCH	1.82331	0.00173913	0.0138376
REACTOME_REGULATED_PROTEOLYSIS_OF_P75NTR	1.81976	0.00172414	0.0143498
HELLER_SILENCED_BY_METHYLATION_DN	1.81509	0	0.0152426
KINSEY_TARGETS_OF_EWSR1_FLII_FUSION_DN	1.81504	0	0.0149705
FARMER_BREAST_CANCER_CLUSTER_1	1.81349	0	0.0150927
HAMAI_APOPTOSIS_VIA_TRAIL_DN	1.7982	0	0.0190551
KRASNOSELSKAYA_ILF3_TARGETS_UP	1.7959	0	0.0194066
PARENT_MTOR_SIGNALING_UP	1.79483	0	0.0193977
NOJIMA_SFRP2_TARGETS_DN	1.79453	0.00348432	0.019213
CREIGHTON_AKT1_SIGNALING_VIA_MTOR_UP	1.79422	0.00171233	0.0189686
LAMB_CCND1_TARGETS	1.79227	0.00178891	0.019261
HUTTMANN_B_CLL_POOR_SURVIVAL_UP	1.79165	0	0.0191639
ROME_INSULIN_TARGETS_IN_MUSCLE_DN	1.78542	0.00328947	0.0206938
BIOCARTA_IL22BP_PATHWAY	1.77859	0.00176367	0.0223666
LIAO_METASTASIS	1.77544	0	0.0230429
ZHAN_MULTIPLE_MYELOMA_CD1_UP	1.7747	0.00168919	0.0229897
TAKEDA_TARGETS_OF_NUP98_HOXA9_FUSION_6HR_DN	1.77402	0	0.0229741
CHARAFE_BREAST_CANCER_LUMINAL_VS_BASAL_UP	1.77259	0	0.0232498
MOREAUX_B_LYMPHOCYTE_MATURATION_BY_TACI_UP	1.76916	0	0.0242734
CONCANNON_APOPTOSIS_BY_EPOXOMICIN_UP	1.76442	0	0.0257107
STEARMAN_TUMOR_FIELD_EFFECT_UP	1.76433	0.0017301	0.0254258
NUNODA_RESPONSE_TO_DASATINIB_IMATINIB_DN	1.76292	0.00184502	0.025598
UROSEVIC_RESPONSE_TO_IMIQUIMOD	1.76282	0.00176991	0.0252893
NIKOLSKY_BREAST_CANCER_22Q13_AMPLICON	1.76034	0.00175747	0.0258737
HENDRICKS_SMARCA4_TARGETS_UP	1.76016	0	0.025633
KESHELAVA_MULTIPLE_DRUG_RESISTANCE	1.75993	0.00154799	0.0253672
ROSS_AML_WITH_MLL_FUSIONS	1.75596	0	0.0265625
KAAB_FAILED_HEART_ATRIUM_UP	1.75506	0.00499168	0.0266788
CHARAFE_BREAST_CANCER_LUMINAL_VS_MESENCHYMAL_UP	1.75332	0	0.0270221
KIM_RESPONSE_TO_TSA_AND_DECITABINE_UP	1.74956	0	0.0281312
DER_IFN_GAMMA_RESPONSE_UP	1.74735	0	0.0288174
WATANABE_ULCERATIVE_COLITIS_WITH_CANCER_UP	1.74648	0.00728597	0.0288716
BOWIE_RESPONSE_TO_EXTRACELLULAR_MATRIX	1.7411	0.00548446	0.030646
REACTOME_DEATH_RECEPTOR_SIGNALLING	1.74009	0.00359066	0.030659
MOREIRA_RESPONSE_TO_TSA_DN	1.73484	0.00176367	0.0325214
MULLIGHAN_MLL_SIGNATURE_2_UP	1.73402	0	0.0326505
ST_INTERLEUKIN_4_PATHWAY	1.73197	0.00169205	0.0330593
RICKMAN_METASTASIS_DN	1.7319	0	0.0327279
GARCIA_TARGETS_OF_FLI1_AND_DAX1_UP	1.73049	0.00172712	0.0328777
DER_IFN_ALPHA_RESPONSE_UP	1.72971	0.00159744	0.0327411
SMID_BREAST_CANCER_ERBB2_UP	1.72148	0	0.0361602
ZHU_CMV_8_HR_UP	1.71719	0.00353982	0.037831
XU_HGF_TARGETS_INDUCED_BY_AKT1_6HR	1.71594	0.0035524	0.038143
CREIGHTON_AKT1_SIGNALING_VIA_MTOR_DN	1.7152	0.00686106	0.0381267
VERRECCHIA_RESPONSE_TO_TGFB1_C2	1.70958	0.0104712	0.0405912
MISSIAGLIA_REGULATED_BY_METHYLATION_UP	1.70958	0	0.040177
REACTOME_SEMA3A_PAK_DEPENDENT_AXON_REPULSION	1.70642	0.0123675	0.0413499
PACHER_TARGETS_OF_IGF1_AND_IGF2_UP	1.70416	0.0017094	0.042108
FAELT_B_CLL_WITH_VH3_21_UP	1.70342	0.00166945	0.04219
BONOME_OVARIAN_CANCER_POOR_SURVIVAL_DN	1.70117	0.00172712	0.0428516
GAJATE_RESPONSE_TO_TRABECTEDIN_UP	1.69722	0	0.0447103
NOJIMA_SFRP2_TARGETS_UP	1.69474	0.00344828	0.0456547
FONTAINE_FOLLICULAR_THYROID_ADENOMA_UP	1.69415	0.00328407	0.0454988
RODRIGUES_NTN1_TARGETS_DN	1.68865	0	0.0482458
REACTOME_COPI_MEDIATED_TRANSPORT	1.68548	0.0052356	0.0496664
DACOSTA_UV_RESPONSE_VIA_ERCC3_TTD_UP	1.68427	0.00536673	0.049936

## Sheet: Clones 2,3,10
Gene sets significantly enriched in Clones 2,3,10 relative to all other clones
Gene set name	Normalized enrichment Score	P-value	FDR
SEIDEN_ONCOGENESIS_BY_MET	2.23339	0	0.0007504
MILI_PSEUDOPODIA_HAPTOTAXIS_UP	2.20631	0	0.0003752
KEGG_DRUG_METABOLISM_CYTOCHROME_P450	2.16692	0	0.000250133
SHEN_SMARCA2_TARGETS_UP	2.15085	0	0.0001876
DAZARD_RESPONSE_TO_UV_SCC_UP	2.09621	0	0.0014704
KEGG_METABOLISM_OF_XENOBIOTICS_BY_CYTOCHROME_P450	2.06979	0	0.00296885
REACTOME_ELECTRON_TRANSPORT_CHAIN	2.05936	0	0.003394
KEGG_PARKINSONS_DISEASE	2.0586	0	0.00306281
SCHLOSSER_SERUM_RESPONSE_DN	2.04118	0	0.00355212
REACTOME_GLUCURONIDATION	2.03362	0	0.00386686
KEGG_PENTOSE_AND_GLUCURONATE_INTERCONVERSIONS	2.0252	0	0.00412902
SEIDEN_MET_SIGNALING	1.9959	0	0.00631733
KEGG_OXIDATIVE_PHOSPHORYLATION	1.95706	0	0.0115421
REACTOME_SYNTHESIS_AND_INTERCONVERSION_OF_NUCLEOTIDE_DI_AND_TRIPHOSPHATES	1.93509	0	0.0159155
REACTOME_SIGNAL_AMPLIFICATION	1.91948	0	0.0190706
GOLDRATH_HOMEOSTATIC_PROLIFERATION	1.91192	0	0.0201567
REACTOME_ADP_SIGNALLING_THROUGH_P2Y_PURINOCEPTOR_1	1.90101	0.00228833	0.0226513
LAIHO_COLORECTAL_CANCER_SERRATED_UP	1.89557	0	0.0236162
BLALOCK_ALZHEIMERS_DISEASE_DN	1.89321	0	0.0231962
KEGG_PORPHYRIN_AND_CHLOROPHYLL_METABOLISM	1.88713	0	0.0242663
KEGG_TERPENOID_BACKBONE_BIOSYNTHESIS	1.86939	0.00215054	0.0295102
KEGG_PEROXISOME	1.8615	0	0.0308434
REACTOME_ADP_SIGNALLING_THROUGH_P2Y_PURINOCEPTOR_12	1.8539	0	0.0328023
PUIFFE_INVASION_INHIBITED_BY_ASCITES_DN	1.85184	0	0.0325752
MOOTHA_VOXPHOS	1.84437	0	0.0346242
KEGG_GLYCOLYSIS_GLUCONEOGENESIS	1.84213	0	0.0343191
RODRIGUES_THYROID_CARCINOMA_UP	1.84201	0	0.0330481
NAM_FXYD5_TARGETS_DN	1.83873	0	0.0331738
BIOCARTA_GATA3_PATHWAY	1.82373	0.00411523	0.0396209
KEGG_ASCORBATE_AND_ALDARATE_METABOLISM	1.82126	0	0.0393139
SAKAI_CHRONIC_HEPATITIS_VS_LIVER_CANCER_UP	1.81856	0	0.0392683
BIOCARTA_NDKDYNAMIN_PATHWAY	1.81371	0.00209205	0.0404531
SILIGAN_TARGETS_OF_EWS_FLI1_FUSION_DN	1.81046	0.00210526	0.0394682
ALONSO_METASTASIS_UP	1.8095	0	0.0387225
FLECHNER_BIOPSY_KIDNEY_TRANSPLANT_OK_VS_DONOR_UP	1.80705	0	0.0383257
SPIELMAN_LYMPHOBLAST_EUROPEAN_VS_ASIAN_DN	1.8002	0	0.0407102
FLECHNER_BIOPSY_KIDNEY_TRANSPLANT_REJECTED_VS_OK_DN	1.79463	0	0.0425871
REACTOME_G_BETA_GAMMA_SIGNALLING_THROUGH_PI3KGAMMA	1.78512	0.0125	0.0464922
CHIANG_LIVER_CANCER_SUBCLASS_UNANNOTATED_DN	1.78295	0	0.0466295
KIM_RESPONSE_TO_TSA_AND_DECITABINE_DN	1.77757	0	0.0486046
WATTEL_AUTONOMOUS_THYROID_ADENOMA_DN	1.77571	0.00224719	0.0483468

## Sheet: Clones 4,7,8,9
Gene sets significantly enriched in Clones 4,7,8,9 relative to all other clones
Gene set name	Normalized enrichment Score	P-value	FDR
ROSTY_CERVICAL_CANCER_PROLIFERATION_CLUSTER	2.94957	0	0
SOTIRIOU_BREAST_CANCER_GRADE_1_VS_3_UP	2.87167	0	0
KOBAYASHI_EGFR_SIGNALING_24HR_DN	2.76113	0	0
KANG_DOXORUBICIN_RESISTANCE_UP	2.67385	0	0
MANALO_HYPOXIA_DN	2.63717	0	0
SHEDDEN_LUNG_CANCER_POOR_SURVIVAL_A6	2.61025	0	0
GRAHAM_NORMAL_QUIESCENT_VS_NORMAL_DIVIDING_DN	2.60728	0	0
WINNEPENNINCKX_MELANOMA_METASTASIS_UP	2.60025	0	0
FUJII_YBX1_TARGETS_DN	2.59464	0	0
CROONQUIST_NRAS_SIGNALING_DN	2.59459	0	0
BLUM_RESPONSE_TO_SALIRASIB_DN	2.58733	0	0
CROONQUIST_IL6_DEPRIVATION_DN	2.58291	0	0
MARKEY_RB1_ACUTE_LOF_DN	2.57586	0	0
WONG_EMBRYONIC_STEM_CELL_CORE	2.57363	0	0
BENPORATH_PROLIFERATION	2.57297	0	0
ZHAN_MULTIPLE_MYELOMA_PR_UP	2.56914	0	0
REN_BOUND_BY_E2F	2.56431	0	0
WHITEFORD_PEDIATRIC_CANCER_MARKERS	2.55799	0	0
CAIRO_HEPATOBLASTOMA_CLASSES_UP	2.50756	0	0
MOLENAAR_TARGETS_OF_CCND1_AND_CDK4_DN	2.49371	0	0
RUIZ_TNC_TARGETS_DN	2.48267	0	0
LI_WILMS_TUMOR_VS_FETAL_KIDNEY_1_DN	2.4665	0	0
KAUFFMANN_MELANOMA_RELAPSE_UP	2.46418	0	0
PUJANA_CHEK2_PCC_NETWORK	2.44794	0	0
PUJANA_BRCA2_PCC_NETWORK	2.44712	0	0
FRASOR_RESPONSE_TO_SERM_OR_FULVESTRANT_DN	2.43311	0	0
HORIUCHI_WTAP_TARGETS_DN	2.43292	0	0
LE_EGR2_TARGETS_UP	2.43087	0	0
GRAHAM_CML_DIVIDING_VS_NORMAL_QUIESCENT_UP	2.42849	0	0
BC PROLIF CLUSTER	2.42669	0	0
FERREIRA_EWINGS_SARCOMA_UNSTABLE_VS_STABLE_UP	2.41166	0	0
ODONNELL_TFRC_TARGETS_DN	2.41144	0	0
STEIN_ESRRA_TARGETS_RESPONSIVE_TO_ESTROGEN_DN	2.39844	0	0
REACTOME_MITOTIC_PROMETAPHASE	2.39527	0	0
REACTOME_CELL_CYCLE_MITOTIC	2.38243	0	0
REACTOME_G2_M_CHECKPOINTS	2.37656	0	0
BASAKI_YBX1_TARGETS_UP	2.37586	0	0
LEE_EARLY_T_LYMPHOCYTE_UP	2.37563	0	0
SONG_TARGETS_OF_IE86_CMV_PROTEIN	2.36639	0	0
MITSIADES_RESPONSE_TO_APLIDIN_DN	2.34941	0	0
GO PROLIF GENES MODULE	2.34416	0	0
HOFFMANN_LARGE_TO_SMALL_PRE_BII_LYMPHOCYTE_UP	2.34365	0	0
KINSEY_TARGETS_OF_EWSR1_FLII_FUSION_UP	2.3326	0	0
BERENJENO_TRANSFORMED_BY_RHOA_UP	2.3307	0	0
ODONNELL_TARGETS_OF_MYC_AND_TFRC_DN	2.32842	0	0
MISSIAGLIA_REGULATED_BY_METHYLATION_DN	2.32624	0	0
CHIANG_LIVER_CANCER_SUBCLASS_PROLIFERATION_UP	2.32422	0	2.55116e-05
REACTOME_MITOTIC_M_M_G1_PHASES	2.32187	0	2.4991e-05
AMUNDSON_GAMMA_RADIATION_RESPONSE	2.32173	0	2.44911e-05
YU_MYC_TARGETS_UP	2.31671	0	2.40109e-05
BIDUS_METASTASIS_UP	2.30896	0	2.35492e-05
LY_AGING_OLD_DN	2.30081	0	2.31048e-05
LUD_MEL_CD133UP	2.28865	0	4.55492e-05
BENPORATH_ES_1	2.28564	0	4.4721e-05
CHANG_CYCLING_GENES	2.28558	0	4.39224e-05
VECCHI_GASTRIC_CANCER_EARLY_UP	2.28273	0	4.31519e-05
PUJANA_XPRSS_INT_NETWORK	2.27607	0	4.24079e-05
EGUCHI_CELL_CYCLE_RB1_TARGETS	2.2719	0	4.16891e-05
PUJANA_BRCA_CENTERED_NETWORK	2.27097	0	4.09943e-05
FARMER_BREAST_CANCER_CLUSTER_2	2.26878	0	4.03222e-05
SCIAN_CELL_CYCLE_TARGETS_OF_TP53_AND_TP73_DN	2.26703	0	3.96719e-05
REACTOME_ACTIVATION_OF_ATR_IN_RESPONSE_TO_REPLICATION_STRESS	2.25522	0	5.93601e-05
MUELLER_PLURINET	2.25517	0	5.84326e-05
DODD_NASOPHARYNGEAL_CARCINOMA_DN	2.24795	0	5.66619e-05
MORI_LARGE_PRE_BII_LYMPHOCYTE_UP	2.24059	0	5.58162e-05
MORI_IMMATURE_B_LYMPHOCYTE_DN	2.23672	0	7.23979e-05
GARCIA_TARGETS_OF_FLI1_AND_DAX1_DN	2.22868	0	8.9061e-05
FINETTI_BREAST_CANCER_BASAL_VS_LUMINAL	2.22388	0	8.77887e-05
TIEN_INTESTINE_PROBIOTICS_24HR_UP	2.22319	0	8.65522e-05
PAL_PRMT5_TARGETS_UP	2.22023	0	0.000102758
RHODES_UNDIFFERENTIATED_CANCER	2.20847	0	0.000135392
LINDGREN_BLADDER_CANCER_CLUSTER_3_UP	2.2076	0	0.000133563
CASORELLI_ACUTE_PROMYELOCYTIC_LEUKEMIA_DN	2.20268	0	0.000131782
NAKAYAMA_SOFT_TISSUE_TUMORS_PCA1_DN	2.19475	0	0.000128359
KRIGE_RESPONSE_TO_TOSEDOSTAT_24HR_DN	2.19347	0	0.000126713
ZHANG_BREAST_CANCER_PROGENITORS_UP	2.1783	0	0.00017154
TOYOTA_TARGETS_OF_MIR34B_AND_MIR34C	2.17779	0	0.000169396
STEIN_ESR1_TARGETS	2.17403	0	0.00018314
SHEPARD_BMYB_MORPHOLINO_DN	2.17333	0	0.000180906
SENGUPTA_NASOPHARYNGEAL_CARCINOMA_UP	2.16755	0	0.000193777
LEE_LIVER_CANCER_SURVIVAL_DN	2.15661	0	0.000221024
TANG_SENESCENCE_TP53_TARGETS_DN	2.14795	0	0.000248075
WU_APOPTOSIS_BY_CDKN1A_VIA_TP53	2.14553	0	0.000273766
JAEGER_METASTASIS_UP	2.14327	0	0.000270619
GRAHAM_CML_QUIESCENT_VS_NORMAL_QUIESCENT_UP	2.14241	0	0.000267544
REACTOME_DNA_STRAND_ELONGATION	2.13977	0	0.000264538
GEORGES_CELL_CYCLE_MIR192_TARGETS	2.13105	0	0.000343511
ALCALAY_AML_BY_NPM1_LOCALIZATION_DN	2.12682	0	0.000353948
RHEIN_ALL_GLUCOCORTICOID_THERAPY_DN	2.12666	0	0.000350101
KEGG_DNA_REPLICATION	2.1266	0	0.000346337
BENPORATH_CYCLING_GENES	2.12524	0	0.0003962
FURUKAWA_DUSP6_TARGETS_PCI35_DN	2.11898	0	0.000431798
REACTOME_ACTIVATION_OF_THE_PRE_REPLICATIVE_COMPLEX	2.11204	0	0.000453385
SHEPARD_BMYB_TARGETS	2.11079	0	0.000448711
WEI_MYCN_TARGETS_WITH_E_BOX	2.11045	0	0.000456735
GARY_CD5_TARGETS_DN	2.10117	0	0.000527332
FOURNIER_ACINAR_DEVELOPMENT_LATE_2	2.10001	0	0.000522058
PUJANA_BREAST_CANCER_WITH_BRCA1_MUTATED_UP	2.09673	0	0.000566524
NADERI_BREAST_CANCER_PROGNOSIS_UP	2.09016	0	0.0005851
CYCLING GENES	2.08787	0	0.000591507
CONCANNON_APOPTOSIS_BY_EPOXOMICIN_DN	2.08308	0	0.00066925
GARGALOVIC_RESPONSE_TO_OXIDIZED_PHOSPHOLIPIDS_TURQUOISE_DN	2.07923	0	0.000733284
WANG_CISPLATIN_RESPONSE_AND_XPC_UP	2.07262	0	0.000867086
FINETTI_BREAST_CANCER_KINOME_RED	2.06812	0	0.000952862
NAKAYAMA_SOFT_TISSUE_TUMORS_PCA2_UP	2.06161	0	0.00112844
BENPORATH_ES_2	2.0608	0	0.00111809
KORKOLA_TERATOMA	2.06001	0	0.00110793
VANTVEER_BREAST_CANCER_METASTASIS_DN	2.058	0	0.00121055
BOYAULT_LIVER_CANCER_SUBCLASS_G123_UP	2.05687	0	0.00123294
KRIGE_RESPONSE_TO_TOSEDOSTAT_6HR_DN	2.0533	0	0.00133142
KLEIN_PRIMARY_EFFUSION_LYMPHOMA_DN	2.05017	0	0.00140781
SCHLOSSER_MYC_TARGETS_AND_SERUM_RESPONSE_DN	2.04657	0	0.00148246
MORI_SMALL_PRE_BII_LYMPHOCYTE_DN	2.04614	0	0.00151271
SCIBETTA_KDM5B_TARGETS_DN	2.04605	0	0.00149979
GOLDRATH_ANTIGEN_RESPONSE	2.03948	0	0.00168364
LINDGREN_BLADDER_CANCER_CLUSTER_1_DN	2.03797	0	0.00174231
KEGG_CELL_CYCLE	2.03414	0	0.00184144
KIM_WT1_TARGETS_8HR_DN	2.03379	0	0.00183625
KAUFFMANN_DNA_REPLICATION_GENES	2.0274	0	0.00205881
KAUFFMANN_DNA_REPAIR_GENES	2.02692	0	0.00207241
NUYTTEN_EZH2_TARGETS_DN	2.02561	0	0.00207548
REACTOME_TELOMERE_MAINTENANCE	2.02415	0	0.00208865
REACTOME_EXTENSION_OF_TELOMERES	2.02268	0	0.00212118
WILLIAMS_ESR1_TARGETS_UP	2.02139	0	0.00215295
CHEMNITZ_RESPONSE_TO_PROSTAGLANDIN_E2_UP	2.01993	0	0.00219396
FERRANDO_T_ALL_WITH_MLL_ENL_FUSION_DN	2.01758	0	0.00226314
HANN_RESISTANCE_TO_BCL2_INHIBITOR_UP	2.01544	0.00210084	0.00234049
BIOCARTA_ATRBRCA_PATHWAY	2.01389	0	0.00236911
WAKASUGI_HAVE_ZNF143_BINDING_SITES	2.01202	0	0.00239805
TARTE_PLASMA_CELL_VS_PLASMABLAST_DN	2.00785	0	0.00255364
CHIANG_LIVER_CANCER_SUBCLASS_UNANNOTATED_DN	2.00602	0	0.00261688
ZHAN_MULTIPLE_MYELOMA_SUBGROUPS	2.00431	0	0.00267936
JAATINEN_HEMATOPOIETIC_STEM_CELL_UP	2.00426	0	0.00265994
LY_AGING_MIDDLE_DN	2.00288	0	0.00269488
BIOCARTA_RB_PATHWAY	2.00245	0	0.00269319
KRASNOSELSKAYA_ILF3_TARGETS_DN	2.0023	0	0.00270057
PROVENZANI_METASTASIS_UP	2.00116	0	0.00270748
RICKMAN_HEAD_AND_NECK_CANCER_F	1.99771	0	0.00282807
SLEBOS_HEAD_AND_NECK_CANCER_WITH_HPV_UP	1.99192	0.00194553	0.00299798
REACTOME_CELL_CYCLE_CHECKPOINTS	1.99111	0	0.00301136
HASLINGER_B_CLL_WITH_13Q14_DELETION	1.98951	0	0.00310229
REACTOME_E2F_MEDIATED_REGULATION_OF_DNA_REPLICATION	1.98782	0	0.00314903
MONTERO_THYROID_CANCER_POOR_SURVIVAL_UP	1.9875	0	0.00314447
RODRIGUES_THYROID_CARCINOMA_ANAPLASTIC_UP	1.98661	0	0.00321513
RIZ_ERYTHROID_DIFFERENTIATION	1.98518	0	0.00326883
GENTILE_UV_RESPONSE_CLUSTER_D1	1.98336	0	0.00336321
LY_AGING_PREMATURE_DN	1.97606	0	0.00375714
OLSSON_E2F3_TARGETS_DN	1.97341	0.00204918	0.0038872
BOYAULT_LIVER_CANCER_SUBCLASS_G6_DN	1.96886	0	0.00422573
VERNELL_RETINOBLASTOMA_PATHWAY_UP	1.96552	0	0.00452177
FOURNIER_ACINAR_DEVELOPMENT_LATE_DN	1.96416	0	0.00462043
KUMAMOTO_RESPONSE_TO_NUTLIN_3A_DN	1.9631	0.0040568	0.00467815
SHEPARD_CRUSH_AND_BURN_MUTANT_DN	1.96256	0	0.00465638
REACTOME_LAGGING_STRAND_SYNTHESIS	1.96228	0	0.00465846
REACTOME_SNRNP_ASSEMBLY	1.96025	0.00206186	0.0047536
ONKEN_UVEAL_MELANOMA_DN	1.95996	0	0.00473935
REACTOME_DNA_REPAIR	1.95777	0	0.00482528
REACTOME_REGULATION_OF_INSULIN_LIKE_GROWTH_FACTOR_ACTIVITY_BY_INSULIN_LIKE_GROWTH_FACTOR_BINDING_PROTEINS	1.95127	0.00203252	0.00529091
REACTOME_TRANSPORT_OF_THE_SLBP_INDEPENDENT_MATURE_MRNA	1.94894	0.00210526	0.00543254
REACTOME_S_PHASE	1.94805	0	0.00548994
RODRIGUES_THYROID_CARCINOMA_POORLY_DIFFERENTIATED_UP	1.94618	0	0.00562094
VANTVEER_BREAST_CANCER_ESR1_DN	1.93485	0	0.00638532
WONG_ENDMETRIUM_CANCER_DN	1.93336	0.004329	0.00641997
REACTOME_G1_S_TRANSITION	1.93334	0	0.00638264
LOPEZ_EPITHELIOID_MESOTHELIOMA	1.92544	0	0.00714466
REACTOME_APOPTOTIC_EXECUTION_PHASE	1.92413	0.0019802	0.00718987
YANG_BREAST_CANCER_ESR1_LASER_DN	1.9241	0	0.00714878
VECCHI_GASTRIC_CANCER_ADVANCED_VS_EARLY_UP	1.9236	0	0.00712937
WANG_SMARCE1_TARGETS_DN	1.9189	0	0.0075886
REACTOME_CYCLIN_A1_ASSOCIATED_EVENTS_DURING_G2_M_TRANSITION	1.91697	0	0.00774239
REACTOME_ADHERENS_JUNCTIONS_INTERACTIONS	1.91465	0.00431965	0.00790771
TSENG_ADIPOGENIC_POTENTIAL_UP	1.91347	0.00604839	0.0080162
LEE_NBE	1.9133	0	0.00801257
LOPEZ_MESOTELIOMA_SURVIVAL_TIME_UP	1.91254	0.00211416	0.00806357
XU_GH1_AUTOCRINE_TARGETS_DN	1.91022	0	0.00827793
REACTOME_REPAIR_SYNTHESIS_OF_PATCH_27_30_BASES_LONG_BY_DNA_POLYMERASE	1.90739	0	0.00850432
SMID_BREAST_CANCER_BASAL_UP	1.90027	0	0.00933908
HAMAI_APOPTOSIS_VIA_TRAIL_UP	1.89663	0	0.00986461
KORKOLA_YOLK_SAC_TUMOR	1.89131	0	0.0104377
WANG_RESPONSE_TO_PACLITAXEL_VIA_MAPK8_UP	1.89024	0.00198807	0.0104918
REACTOME_PROCESSING_OF_CAPPED_INTRON_CONTAINING_PRE_MRNA	1.88994	0	0.0104628
GEORGES_TARGETS_OF_MIR192_AND_MIR215	1.88653	0	0.0108388
CONRAD_STEM_CELL	1.87991	0.00215983	0.0118383
REACTOME_PYRUVATE_METABOLISM	1.87836	0.00203666	0.0120333
PASQUALUCCI_LYMPHOMA_BY_GC_STAGE_DN	1.87428	0	0.0126331
REACTOME_PYRUVATE_METABOLISM_AND_TCA_CYCLE	1.86948	0.00425532	0.013235
NAKAMURA_TUMOR_ZONE_PERIPHERAL_VS_CENTRAL_UP	1.86688	0	0.0136276
REACTOME_POLYMERASE_SWITCHING	1.86649	0	0.0136273
MOHANKUMAR_TLX1_TARGETS_UP	1.86605	0	0.0136778
MORI_MATURE_B_LYMPHOCYTE_DN	1.86566	0	0.0136344
REACTOME_REV_MEDIATED_NUCLEAR_EXPORT_OF_HIV1_RNA	1.86492	0	0.013746
REACTOME_NEP_NS2_INTERACTS_WITH_THE_CELLULAR_EXPORT_MACHINERY	1.86489	0.00612245	0.013678
KEGG_MISMATCH_REPAIR	1.85771	0.00198807	0.0148747
TSENG_IRS1_TARGETS_UP	1.85743	0.00190476	0.0148748
CHIARADONNA_NEOPLASTIC_TRANSFORMATION_KRAS_UP	1.85509	0	0.0151909
REACTOME_APOPTOSIS_INDUCED_DNA_FRAGMENTATION	1.85265	0	0.0155465
CAIRO_LIVER_DEVELOPMENT_UP	1.8521	0	0.0155664
SASAKI_ADULT_T_CELL_LEUKEMIA	1.85203	0	0.0154916
BOYAULT_LIVER_CANCER_SUBCLASS_G3_UP	1.85188	0	0.0154413
REACTOME_FORMATION_OF_TUBULIN_FOLDING_INTERMEDIATES_BY_CCT_TRIC	1.84862	0.00394477	0.0159767
PUJANA_BREAST_CANCER_LIT_INT_NETWORK	1.8477	0	0.0160312
REACTOME_TRANSPORT_OF_MATURE_MRNA_DERIVED_FROM_AN_INTRON_CONTAINING_TRANSCRIPT	1.84759	0	0.015967
TONKS_TARGETS_OF_RUNX1_RUNX1T1_FUSION_GRANULOCYTE_UP	1.84628	0	0.016056
GRAHAM_CML_QUIESCENT_VS_NORMAL_QUIESCENT_DN	1.84451	0	0.0162551
BHATTACHARYA_EMBRYONIC_STEM_CELL	1.84399	0	0.0162671
CROONQUIST_NRAS_VS_STROMAL_STIMULATION_DN	1.84385	0	0.0162147
RICKMAN_TUMOR_DIFFERENTIATED_MODERATELY_VS_POORLY_UP	1.84295	0	0.0163631
NIKOLSKY_BREAST_CANCER_5P15_AMPLICON	1.84029	0.00621118	0.0168201
STEIN_ESTROGEN_RESPONSE_NOT_VIA_ESRRA	1.84015	0.00829876	0.0167892
NUNODA_RESPONSE_TO_DASATINIB_IMATINIB_UP	1.83812	0.00594059	0.0170974
CHANG_CORE_SERUM_RESPONSE_UP	1.83748	0.00392157	0.0171616
SUNG_METASTASIS_STROMA_DN	1.83405	0	0.0177731
DANG_MYC_TARGETS_UP	1.83364	0	0.017833
BIOCARTA_AKAP95_PATHWAY	1.83309	0.00410678	0.0178372
MOREAUX_MULTIPLE_MYELOMA_BY_TACI_DN	1.833	0	0.0177805
BIOCARTA_RANMS_PATHWAY	1.83217	0.00422833	0.0178893
TOMIDA_METASTASIS_UP	1.82902	0.00824742	0.0184033
REACTOME_E2F_TRANSCRIPTIONAL_TARGETS_AT_G1_S	1.82757	0.00423729	0.0185134
KALMA_E2F1_TARGETS	1.82653	0.00201207	0.0186337
DAIRKEE_CANCER_PRONE_RESPONSE_BPA	1.82535	0	0.0188061
REACTOME_APOPTOTIC_CLEAVAGE_OF_CELL_ADHESION_PROTEINS	1.82491	0.00422833	0.0187945
REACTOME_NUCLEAR_IMPORT_OF_REV_PROTEIN	1.82408	0.00625	0.0188801
REACTOME_REGULATION_OF_PYRUVATE_DEHYDROGENASE_COMPLEX	1.82069	0	0.0196036
REACTOME_REMOVAL_OF_THE_FLAP_INTERMEDIATE	1.82014	0	0.0196046
BIOCARTA_G2_PATHWAY	1.81796	0.00616016	0.0200656
PRAMOONJAGO_SOX4_TARGETS_DN	1.81753	0.00204499	0.0200545
MORI_EMU_MYC_LYMPHOMA_BY_ONSET_TIME_UP	1.81603	0	0.0203669
LIANG_SILENCED_BY_METHYLATION_DN	1.81468	0.00806452	0.0205784
ZHAN_EARLY_DIFFERENTIATION_GENES_DN	1.81342	0.00609756	0.0207727
LI_CISPLATIN_RESISTANCE_UP	1.81265	0.00865801	0.0207753
HOQUE_METHYLATED_IN_CANCER	1.81261	0	0.0207
DOUGLAS_BMI1_TARGETS_UP	1.81257	0	0.0206202
MASSARWEH_RESPONSE_TO_ESTRADIOL	1.81143	0.00204082	0.0207338
RICKMAN_TUMOR_DIFFERENTIATED_MODERATELY_VS_POORLY_DN	1.81026	0.00212314	0.0209121
MAHADEVAN_GIST_MORPHOLOGICAL_SWITCH	1.81026	0.00416667	0.0208324
VANHARANTA_UTERINE_FIBROID_DN	1.81015	0.002079	0.0207739
REACTOME_SYNTHESIS_OF_DNA	1.80992	0	0.0207202
IZADPANAH_STEM_CELL_ADIPOSE_VS_BONE_DN	1.80864	0	0.0208761
REACTOME_REGULATION_OF_GLUCOKINASE_BY_GLUCOKINASE_REGULATORY_PROTEIN	1.80807	0.00195695	0.0209464
BIOCARTA_MCM_PATHWAY	1.80326	0.00207039	0.0220846
YAO_TEMPORAL_RESPONSE_TO_PROGESTERONE_CLUSTER_11	1.80233	0	0.022213
BUYTAERT_PHOTODYNAMIC_THERAPY_STRESS_DN	1.80071	0	0.0225722
CHIANG_LIVER_CANCER_SUBCLASS_POLYSOMY7_DN	1.80035	0.00831601	0.0225911
REACTOME_DOUBLE_STRAND_BREAK_REPAIR	1.7981	0.0102669	0.0230611
LI_CYTIDINE_ANALOGS_CYCTOTOXICITY	1.79693	0.004	0.023218
REACTOME_UNWINDING_OF_DNA	1.79642	0.00417537	0.0232193
REACTOME_DNA_REPLICATION_PRE_INITIATION	1.79473	0	0.0235673
SESTO_RESPONSE_TO_UV_C0	1.79284	0	0.0239213
LI_CISPLATIN_RESISTANCE_DN	1.79121	0.00840336	0.0242258
MENSSEN_MYC_TARGETS	1.78795	0.00604839	0.0249428
XU_HGF_TARGETS_INDUCED_BY_AKT1_48HR_DN	1.78792	0.0093633	0.0248574
ZUCCHI_METASTASIS_UP	1.78514	0.00653595	0.0254787
HONRADO_BREAST_CANCER_BRCA1_VS_BRCA2	1.78418	0.00201613	0.0256952
OHM_METHYLATED_IN_ADULT_CANCERS	1.78026	0	0.0266246
CHIARETTI_T_ALL_REFRACTORY_TO_THERAPY	1.77962	0.0040568	0.0266969
HUTTMANN_B_CLL_POOR_SURVIVAL_DN	1.77943	0	0.0266576
WANG_LMO4_TARGETS_UP	1.77863	0	0.0267431
HELLER_HDAC_TARGETS_SILENCED_BY_METHYLATION_UP	1.77579	0	0.0274473
SCHLOSSER_MYC_TARGETS_REPRESSED_BY_SERUM	1.76719	0	0.0299741
CUI_TCF21_TARGETS_UP	1.75938	0.00197628	0.0322921
PUJANA_ATM_PCC_NETWORK	1.75904	0	0.0322327
REACTOME_HOMOLOGOUS_RECOMBINATION_REPAIR	1.75761	0.00638298	0.0325054
BHATI_G2M_ARREST_BY_2METHOXYESTRADIOL_UP	1.75463	0	0.0334217
BRUECKNER_TARGETS_OF_MIRLET7A3_UP	1.75449	0	0.0333637
BIOCARTA_TGFB_PATHWAY	1.75407	0.0170576	0.0334226
REACTOME_G2_M_TRANSITION	1.74757	0.00190476	0.0354739
FERRANDO_HOX11_NEIGHBORS	1.74651	0.0122449	0.035669
GENTILE_UV_RESPONSE_CLUSTER_D2	1.74548	0.00398406	0.0359381
PYEON_HPV_POSITIVE_TUMORS_UP	1.74126	0	0.0374055
RIZ_ERYTHROID_DIFFERENTIATION_APOBEC2	1.74069	0.00809717	0.0374941
KYNG_ENVIRONMENTAL_STRESS_RESPONSE_NOT_BY_GAMMA_IN_WS	1.74051	0.0121212	0.0374408
HESS_TARGETS_OF_HOXA9_AND_MEIS1_UP	1.74009	0.00838574	0.0374757
SENESE_HDAC3_TARGETS_DN	1.73574	0	0.0388958
KLEIN_TARGETS_OF_BCR_ABL1_FUSION	1.73033	0.00616016	0.0407258
KIM_WT1_TARGETS_DN	1.72995	0	0.0407143
GU_PDEF_TARGETS_DN	1.7274	0.0120968	0.0415321
LI_WILMS_TUMOR	1.72722	0.00823045	0.0414574
REACTOME_GENES_INVOLVED_IN_APOPTOTIC_CLEAVAGE_OF_CELLULAR_PROTEINS	1.72623	0.0160321	0.0416713
MCBRYAN_PUBERTAL_BREAST_5_6WK_UP	1.7252	0	0.0420107
BIOCARTA_CTCF_PATHWAY	1.72413	0.0125261	0.0422809
LINDGREN_BLADDER_CANCER_HIGH_RECURRENCE	1.72134	0.0125261	0.043231
REACTOME_FANCONI_ANEMIA_PATHWAY	1.71957	0.0169492	0.0437306
SENESE_HDAC1_AND_HDAC2_TARGETS_DN	1.71923	0	0.0437173
ONDER_CDH1_TARGETS_1_DN	1.71875	0	0.0437667
MEINHOLD_OVARIAN_CANCER_LOW_GRADE_DN	1.71649	0.0105263	0.044592
BREDEMEYER_RAG_SIGNALING_NOT_VIA_ATM_DN	1.71499	0.00406504	0.0450432
MURAKAMI_UV_RESPONSE_1HR_UP	1.7149	0.0126582	0.0449258
REACTOME_TRANSPORT_OF_RIBONUCLEOPROTEINS_INTO_THE_HOST_NUCLEUS	1.71187	0.00982318	0.0460011
SANA_TNF_SIGNALING_DN	1.71183	0.00580271	0.0458648
SU_TESTIS	1.7108	0.00199203	0.0461264
MULLIGHAN_MLL_SIGNATURE_2_DN	1.70911	0	0.0467662
SIMBULAN_UV_RESPONSE_IMMORTALIZED_DN	1.70824	0.0194175	0.0468913
STARK_HYPPOCAMPUS_22Q11_DELETION_UP	1.70807	0.00191205	0.046836
REACTOME_MRNA_SPLICING	1.70755	0	0.0469187
MODY_HIPPOCAMPUS_PRENATAL	1.70745	0.00804829	0.0467863
SIMBULAN_UV_RESPONSE_NORMAL_DN	1.70698	0.017316	0.0468131
RHODES_CANCER_META_SIGNATURE	1.70531	0.00646552	0.0473831
HOSHIDA_LIVER_CANCER_SUBCLASS_S2	1.70517	0.00195312	0.0472865
DAZARD_RESPONSE_TO_UV_NHEK_DN	1.70412	0.00196464	0.0474978
GARGALOVIC_RESPONSE_TO_OXIDIZED_PHOSPHOLIPIDS_GREEN_DN	1.70268	0.0121457	0.0479513
TIEN_INTESTINE_PROBIOTICS_6HR_DN	1.70247	0	0.0478931
GRADE_COLON_AND_RECTAL_CANCER_UP	1.70115	0	0.0482602
HELLER_SILENCED_BY_METHYLATION_UP	1.69967	0	0.0487002
MONNIER_POSTRADIATION_TUMOR_ESCAPE_UP	1.69798	0	0.0493848
PYEON_CANCER_HEAD_AND_NECK_VS_CERVICAL_UP	1.69664	0	0.0497159
NAKAMURA_CANCER_MICROENVIRONMENT_DN	1.69632	0.0102459	0.0497043
